# Supplementary material for: Preoperative Risk Factors for Short-Term Postoperative Mortality of Acute Mesenteric Ischemia after Laparotomy: A Systematic Review and Meta-Analysis
Source: Emerg Med Int. 2020 Oct 5;2020:1382475. doi: 10.1155/2020/1382475 (PMC7556094; doi:10.1155/2020/1382475)
Supplement: Supplementary Materials — Table S1: PRISMA stands for Preferred Reporting Items for Systematic Reviews and Meta-Analyses. It is an evidence-based minimum set of items for reporting in systematic reviews and meta-analyses. Table S2 gives an example, using PubMed to search literature. It contains key search terms and search logic expressions. [file 1382475.f1.zip]

Archive with 2 entries (2 files):
- 1382475.f1/Table S1 PRISMA-Checklist..doc
- 1382475.f1/Table S2 Example search..docx
